# Supplementary material for: Species of the genus Chrysotimus Loew from China (Diptera, Dolichopodidae)
Source: Zookeys. 2012 Jun 4;(199):1–12. doi: 10.3897/zookeys.199.3267 (PMC3368279; doi:10.3897/zookeys.199.3267)
Supplement: XML Treatment for Chrysotimus [file zookeys.199.3267-treatment1.xml]

<!DOCTYPE tp:taxon-treatment
  PUBLIC "-//TaxonX//DTD Taxonomic Treatment Publishing DTD v0 20100105//EN" "tax-treatment-NSO.dtd">
<tp:taxon-treatment xmlns:tp="http://www.plazi.org/taxpub"><tp:treatment-meta><mixed-citation publication-type="journal"><person-group><name><surname>Wang</surname><given-names>Mengqing</given-names></name><name><surname>Chen</surname><given-names>Hongyin</given-names></name><name><surname>Yang</surname><given-names>Ding</given-names></name></person-group><article-title>Species of the genus 
                    <italic>Chrysotimus</italic> Loew from China (Diptera, Dolichopodidae)
                </article-title><source>Zookeys</source><day>4</day><month>6</month><year>2012</year><volume>2012</volume><issue>199</issue><fpage>1</fpage><lpage>12</lpage><pub-id pub-id-type="doi">10.3897/zookeys.199.3267</pub-id></mixed-citation></tp:treatment-meta><tp:nomenclature><label>Genus</label><tp:taxon-name>
                        <tp:taxon-name-part taxon-name-part-type="genus">Chrysotimus</tp:taxon-name-part>
                    <object-id xmlns:xlink="http://www.w3.org/1999/xlink" xlink:type="simple">http://species-id.net/wiki/Chrysotimus</object-id>
								</tp:taxon-name><tp:taxon-authority>Loew, 1857</tp:taxon-authority><tp:nomenclature-citation-list><tp:nomenclature-citation><tp:taxon-name>Chrysotimus</tp:taxon-name><comment> Loew, 1857: 48. Type-species: <italic><tp:taxon-name>Chrysotimus pusio</tp:taxon-name></italic> Loew, 1861, des. <xref ref-type="bibr" rid="B2">Coquillett (1910</xref>: 524).</comment></tp:nomenclature-citation><tp:nomenclature-citation><tp:taxon-name>Guzeriplia</tp:taxon-name><comment> Negrobov, 1968 : 470. Type species: <italic><tp:taxon-name>Guzeriplia chlorina</tp:taxon-name></italic> Negrobov, 1968. (original designation).</comment></tp:nomenclature-citation></tp:nomenclature-citation-list></tp:nomenclature><tp:treatment-sec sec-type="Diagnosis"><title>Diagnosis.</title><p>Body with yellow or brownish hairs and bristles, small first flagellomere, most males with hind tarsomere 1 bearing several short black ventral bristles at base, and males with mid tarsomere 1 at least as long as the total of corresponding tarsomeres 2-4, male genitalia with 1-2 subepandrial processes, lateral epandrial lobe distinct.<!--PageBreak--></p></tp:treatment-sec><tp:treatment-sec sec-type="Key to species (males) from China"><title>Key to species (males) from China</title><table-wrap content-type="key" position="anchor" orientation="portrait"><table><tbody><tr><td rowspan="1" colspan="1">1</td><td rowspan="1" colspan="1">Hind tarsomere 1 at most with sparse black bristles at base</td><td rowspan="1" colspan="1">2</td></tr><tr><td rowspan="1" colspan="1">–</td><td rowspan="1" colspan="1">Hind tarsomere 1 with bundle(s) of black ventral bristles at base</td><td rowspan="1" colspan="1">10</td></tr><tr><td rowspan="1" colspan="1">2</td><td rowspan="1" colspan="1">Hind tarsomere 1 without black ventral bristles at base (unknown in grandis)</td><td rowspan="1" colspan="1">3</td></tr><tr><td rowspan="1" colspan="1">–</td><td rowspan="1" colspan="1">Hind tarsomere 1 with black ventral bristles at base</td><td rowspan="1" colspan="1">6</td></tr><tr><td rowspan="1" colspan="1">3</td><td rowspan="1" colspan="1">Acr present</td><td rowspan="1" colspan="1">4</td></tr><tr><td rowspan="1" colspan="1">–</td><td rowspan="1" colspan="1">Acr absent</td><td rowspan="1" colspan="1">5</td></tr><tr><td rowspan="1" colspan="1">4</td><td rowspan="1" colspan="1">Mid tarsomere 1 shorter than tarsomeres 2–5; surstylus with single lobe</td><td rowspan="1" colspan="1"><italic><tp:taxon-name>Chrysotimus beijingensis</tp:taxon-name></italic> (Yang &amp; Saigusa)
                                    </td></tr><tr><td rowspan="1" colspan="1">–</td><td rowspan="1" colspan="1">Mid tarsomere 1 longer than tarsomeres 2–5; surstylus divided into 2 lobes.</td><td rowspan="1" colspan="1"><italic><tp:taxon-name>Chrysotimus grandis</tp:taxon-name></italic> Wang &amp; Yang
                                    </td></tr><tr><td rowspan="1" colspan="1">5</td><td rowspan="1" colspan="1">Mid tibia with 2 pd, hind tibia with 1 ad and 2 pd; wide epandrium process nearly quadrate</td><td rowspan="1" colspan="1"><italic><tp:taxon-name>Chrysotimus guangxiensis</tp:taxon-name></italic> Yang &amp; Saigusa
                                    </td></tr><tr><td rowspan="1" colspan="1">–</td><td rowspan="1" colspan="1">Mid tibia with 1 pd, hind tibia with 2 ad and 1 pd; wide epandrium process with apical concavity</td><td rowspan="1" colspan="1"><italic><tp:taxon-name>Chrysotimus sinensis</tp:taxon-name></italic> Parent
                                    </td></tr><tr><td rowspan="1" colspan="1">6</td><td rowspan="1" colspan="1">Antenna with 1st and 2nd antennal segments yellow</td><td rowspan="1" colspan="1"><italic><tp:taxon-name>Chrysotimus basiflavus</tp:taxon-name></italic> Yang
                                    </td></tr><tr><td rowspan="1" colspan="1">–</td><td rowspan="1" colspan="1">Antenna wholly black</td><td rowspan="1" colspan="1">7</td></tr><tr><td rowspan="1" colspan="1">7</td><td rowspan="1" colspan="1">Five dc; acr absent</td><td rowspan="1" colspan="1"><italic><tp:taxon-name>Chrysotimus apicicurvatus</tp:taxon-name></italic> Yang
                                    </td></tr><tr><td rowspan="1" colspan="1">–</td><td rowspan="1" colspan="1">Six dc; acr present</td><td rowspan="1" colspan="1">8</td></tr><tr><td rowspan="1" colspan="1">8</td><td rowspan="1" colspan="1">Nine to ten irregularly paired acr; hind tarsomere 1 with 2 black ventral bristles at base</td><td rowspan="1" colspan="1"><italic><tp:taxon-name>Chrysotimus ningxianus</tp:taxon-name></italic> Wang, Yang &amp; Grootaert
                                    </td></tr><tr><td rowspan="1" colspan="1">–</td><td rowspan="1" colspan="1">Less than six irregularly paired acr; hind tarsomere 1 with 6–8 sparse black ventral bristles on basal 1/4</td><td rowspan="1" colspan="1">9</td></tr><tr><td rowspan="1" colspan="1">9</td><td rowspan="1" colspan="1">Hind tibia with 2 ad; epandrium with long wide and trifurcated lateral process (<xref ref-type="fig" rid="F1">Figs 2–3</xref>)
                                    </td><td rowspan="1" colspan="1"><italic><tp:taxon-name>Chrysotimus dalongensis</tp:taxon-name></italic> sp. n.
                                    </td></tr><tr><td rowspan="1" colspan="1">–</td><td rowspan="1" colspan="1">Hind tibia with 1 ad; epandrium with short and bifurcated lateral process</td><td rowspan="1" colspan="1"><italic><tp:taxon-name>Chrysotimus acutatus</tp:taxon-name></italic> Wang, Yang &amp; Grootaert
                                    </td></tr><tr><td rowspan="1" colspan="1">10</td><td rowspan="1" colspan="1">Four or five dc; acr absent</td><td rowspan="1" colspan="1">11</td></tr><tr><td rowspan="1" colspan="1">–</td><td rowspan="1" colspan="1">Six dc; acr present</td><td rowspan="1" colspan="1">17</td></tr><tr><td rowspan="1" colspan="1">11</td><td rowspan="1" colspan="1">Arista dorsal; hypandrium with broad lateral process</td><td rowspan="1" colspan="1">12</td></tr><tr><td rowspan="1" colspan="1">–</td><td rowspan="1" colspan="1">Arista subapical; hypandrium with thin finger-like lateral process</td><td rowspan="1" colspan="1">13</td></tr><tr><td rowspan="1" colspan="1">12</td><td rowspan="1" colspan="1">Hind tibia with row of v; surstylus wide</td><td rowspan="1" colspan="1"><italic><tp:taxon-name>Chrysotimus dorsalis</tp:taxon-name></italic> Yang
                                    </td></tr><tr><td rowspan="1" colspan="1">–</td><td rowspan="1" colspan="1">Hind tibia without row of v; surstylus slender (<xref ref-type="fig" rid="F2">Figs 5–6</xref>)
                                    </td><td rowspan="1" colspan="1"><italic><tp:taxon-name>Chrysotimus huairouensis</tp:taxon-name></italic> sp. n.
                                    </td></tr><tr><td rowspan="1" colspan="1">13</td><td rowspan="1" colspan="1">Hind tarsomere 1 with 3–4 short black spine-like ventral bristles at base</td><td rowspan="1" colspan="1"><italic><tp:taxon-name>Chrysotimus songshanus</tp:taxon-name></italic> Wang, Yang &amp; Grootaert
                                    </td></tr><tr><td rowspan="1" colspan="1">–</td><td rowspan="1" colspan="1">Hind tarsomere 1 with about 10 or more black ventral bristles at base</td><td rowspan="1" colspan="1">14</td></tr><tr><td rowspan="1" colspan="1">14</td><td rowspan="1" colspan="1">Hairs and bristles on thorax yellow</td><td rowspan="1" colspan="1">15</td></tr><tr><td rowspan="1" colspan="1">–</td><td rowspan="1" colspan="1">Hairs and bristles on thorax brownish or brown</td><td rowspan="1" colspan="1">16</td></tr><tr><td rowspan="1" colspan="1">15</td><td rowspan="1" colspan="1">Fore tarsomere 1 with row of about 10 v; hind tarsomere 1 with 22 short black ventral bristles on basal 1/4;surstylus basally without inner process</td><td rowspan="1" colspan="1"><italic>chikuni</italic> Wang, Yang &amp; Grootaert
                                    </td></tr><tr><!--PageBreak--><td rowspan="1" colspan="1">–</td><td rowspan="1" colspan="1">Fore tarsomere 1 without row of v; hind tarsomere 1 with less than 20 black ventral bristles on basal 1/4;surstylus basally with inner process</td><td rowspan="1" colspan="1"><italic><tp:taxon-name>Chrysotimus shennongjianus</tp:taxon-name></italic> Yang &amp; Saigusa
                                    </td></tr><tr><td rowspan="1" colspan="1">16</td><td rowspan="1" colspan="1">Hind tarsomere 1 with about 12 short black ventral bristles; surstylus not furcated apically</td><td rowspan="1" colspan="1"><italic><tp:taxon-name>Chrysotimus bispinus</tp:taxon-name></italic> Yang &amp; Saigusa
                                    </td></tr><tr><td rowspan="1" colspan="1">–</td><td rowspan="1" colspan="1">Hind tarsomere 1 with 15–16 short black ventral bristles; surstylus furcated apically</td><td rowspan="1" colspan="1"><italic><tp:taxon-name>Chrysotimus xuae</tp:taxon-name></italic> Wang, Yang &amp; Grootaert
                                    </td></tr><tr><td rowspan="1" colspan="1">17</td><td rowspan="1" colspan="1">Acr 2–4 pairs</td><td rowspan="1" colspan="1">18</td></tr><tr><td rowspan="1" colspan="1">–</td><td rowspan="1" colspan="1">Acr 5 or more pairs</td><td rowspan="1" colspan="1">25</td></tr><tr><td rowspan="1" colspan="1">18</td><td rowspan="1" colspan="1">Hind tarsomere 1 with group of 8–12 black ventral bristles at base (which are somewhat sparse), but withoutdistinct pv</td><td rowspan="1" colspan="1">19</td></tr><tr><td rowspan="1" colspan="1">–</td><td rowspan="1" colspan="1">Hind tarsomere 1 with 1 (or 2) bundles of black basal ventral bristles, and row of 7–8 pv</td><td rowspan="1" colspan="1">21</td></tr><tr><td rowspan="1" colspan="1">19</td><td rowspan="1" colspan="1">CuAx ratio about 0.2; lateral process on epandrium not concave near middle</td><td rowspan="1" colspan="1">20</td></tr><tr><td rowspan="1" colspan="1">–</td><td rowspan="1" colspan="1">CuAx ratio 0.35; lateral process on epandrium concave near middle</td><td rowspan="1" colspan="1"><italic><tp:taxon-name>Chrysotimus yunlonganus</tp:taxon-name></italic> Yang &amp; Saigusa
                                    </td></tr><tr><td rowspan="1" colspan="1">20</td><td rowspan="1" colspan="1">First flagellomere as long as wide; hind tibia without distinct v</td><td rowspan="1" colspan="1"><italic><tp:taxon-name>Chrysotimus lii</tp:taxon-name></italic> Wang &amp; Yang
                                    </td></tr><tr><td rowspan="1" colspan="1">–</td><td rowspan="1" colspan="1">First flagellomere about 1.5 times wider than long; hind tibia with 2 pv</td><td rowspan="1" colspan="1"><italic><tp:taxon-name>Chrysotimus linzhiensis</tp:taxon-name></italic> Wang &amp; Yang
                                    </td></tr><tr><td rowspan="1" colspan="1">21</td><td rowspan="1" colspan="1">R<sub>4+5</sub> and M parallel apically; hind tarsomere 1 with bundle of 4–5 black ventral bristles at base
                                    </td><td rowspan="1" colspan="1">22</td></tr><tr><td rowspan="1" colspan="1">–</td><td rowspan="1" colspan="1">R<sub>4+5</sub> and M slightly convergent apically; hind tarsomere 1 with 2 bundles of 3–4 black ventral bristles at base	<italic><tp:taxon-name>Chrysotimus bifascia</tp:taxon-name></italic> Yang &amp; Saigusa
                                    </td></tr><tr><td rowspan="1" colspan="1">22</td><td rowspan="1" colspan="1">Hairs and bristles on thorax yellow or pale; surstylus on epandrium not furcated apically</td><td rowspan="1" colspan="1">23</td></tr><tr><td rowspan="1" colspan="1">–</td><td rowspan="1" colspan="1">Hairs and bristles on thorax brown; surstylus on epandrium furcated  apically</td><td rowspan="1" colspan="1"><italic><tp:taxon-name>Chrysotimus sanjiangyuanus</tp:taxon-name></italic> Wang, Yang &amp; Grootaert
                                    </td></tr><tr><td rowspan="1" colspan="1">23</td><td rowspan="1" colspan="1">Fore tarsomere 1 without row of v; hind tarsomere 1 with 4–5 black ventral bristles at base</td><td rowspan="1" colspan="1">24</td></tr><tr><td rowspan="1" colspan="1">–</td><td rowspan="1" colspan="1">Fore tarsomere 1 with row of 5–6 v; hind tarsomere 1 with 8 black ventral bristles at base</td><td rowspan="1" colspan="1"><italic><tp:taxon-name>Chrysotimus guangdongensis</tp:taxon-name></italic> Wang, Yang &amp; Grootaert
                                    </td></tr><tr><td rowspan="1" colspan="1">24</td><td rowspan="1" colspan="1">Hind femur with row of ad and pd; cercus long and narrow</td><td rowspan="1" colspan="1"><italic><tp:taxon-name>Chrysotimus xiaolongmensis</tp:taxon-name></italic> Zhang, Yang &amp; Grootaert
                                    </td></tr><tr><td rowspan="1" colspan="1">–</td><td rowspan="1" colspan="1">Hind femur without distinct d; cercus round</td><td rowspan="1" colspan="1"><italic><tp:taxon-name>Chrysotimus unifascia</tp:taxon-name></italic> Yang &amp; Saigusa
                                    </td></tr><tr><td rowspan="1" colspan="1">25</td><td rowspan="1" colspan="1">Hind tarsomere 1 with row of about 10 pv</td><td rowspan="1" colspan="1">26</td></tr><tr><td rowspan="1" colspan="1">–</td><td rowspan="1" colspan="1">Hind tarsomere 1 without distinct v</td><td rowspan="1" colspan="1">29</td></tr><tr><td rowspan="1" colspan="1">26</td><td rowspan="1" colspan="1">Hind tarsomere 1 with 10–12 black ventral bristles at base; mid tibia without distinct av or pv</td><td rowspan="1" colspan="1">27</td></tr><tr><td rowspan="1" colspan="1">–</td><td rowspan="1" colspan="1">Hind tarsomere 1 with about 20 black ventral bristles at base; mid tibia with 1 pv</td><td rowspan="1" colspan="1">28<!--PageBreak--></td></tr><tr><td rowspan="1" colspan="1">27</td><td rowspan="1" colspan="1">First flagellomere somewhat round, 2.0 times wider than long; cercus not furcated; dorsal lobe of surstylusthick and straight</td><td rowspan="1" colspan="1"><italic><tp:taxon-name>Chrysotimus qinlingensis</tp:taxon-name></italic> Yang &amp; Saigusa
                                    </td></tr><tr><td rowspan="1" colspan="1">–</td><td rowspan="1" colspan="1">First flagellomere subtriangular, about as long as wide; cercus bifurcated; dorsal lobe of surstylus thin and curved</td><td rowspan="1" colspan="1"><italic><tp:taxon-name>Chrysotimus bifurcatus</tp:taxon-name></italic> Wang &amp; Yang
                                    </td></tr><tr><td rowspan="1" colspan="1">28</td><td rowspan="1" colspan="1">Fore and mid tarsomere 1 without distinct v; epandrium basally with short process</td><td rowspan="1" colspan="1"><italic><tp:taxon-name>Chrysotimus setosus</tp:taxon-name></italic> Yang &amp; Saigusa
                                    </td></tr><tr><td rowspan="1" colspan="1">–</td><td rowspan="1" colspan="1">Fore and mid tarsomere 1 each with row of 5–6 v; epandrium basally with long and broad process</td><td rowspan="1" colspan="1"><italic><tp:taxon-name>Chrysotimus xiaohuangshanus</tp:taxon-name></italic> Wang, Yang &amp; Grootaert
                                    </td></tr><tr><td rowspan="1" colspan="1">29</td><td rowspan="1" colspan="1">Hind tarsomere 1 with single bundle of short black ventral bristles; surstylus rather wide and thick; hypandrium with small apical incision</td><td rowspan="1" colspan="1">30</td></tr><tr><td rowspan="1" colspan="1">–</td><td rowspan="1" colspan="1">Hind tarsomere 1 with 2–3 bundles of 14–15 black ventral bristles on basal 1/6 (which contains 1–2 small tight bundles and 1 large loose bundle); surstylus narrow finger-like; hypandrium without apical incision</td><td rowspan="1" colspan="1"><italic><tp:taxon-name>Chrysotimus digitatus</tp:taxon-name></italic> Yang &amp; Saigusa
                                    </td></tr><tr><td rowspan="1" colspan="1">30</td><td rowspan="1" colspan="1">Hairs and bristles on thorax pale or yellow; hind tarsomere 1 with 12 or less short black ventral bristles</td><td rowspan="1" colspan="1">31</td></tr><tr><td rowspan="1" colspan="1">–</td><td rowspan="1" colspan="1">Hairs and bristles on thorax dark brown; hind tarsomere 1 with 15–16 black ventral bristles</td><td rowspan="1" colspan="1"><italic><tp:taxon-name>Chrysotimus pingbianus</tp:taxon-name></italic> Yang &amp; Saigusa
                                    </td></tr><tr><td rowspan="1" colspan="1">31</td><td rowspan="1" colspan="1">Hind tarsomere 1 with 7 or less short black ventral bristles; 6 irregularly paired acr; palpus yellow</td><td rowspan="1" colspan="1">32</td></tr><tr><td rowspan="1" colspan="1">–</td><td rowspan="1" colspan="1">Hind tarsomere 1 with 12 short black ventral bristles; 8 irregularly paired acr; palpus dark brown</td><td rowspan="1" colspan="1"><italic><tp:taxon-name>Chrysotimus incisus</tp:taxon-name></italic> Yang &amp; Saigusa
                                    </td></tr><tr><td rowspan="1" colspan="1">32</td><td rowspan="1" colspan="1">Hind tibia with 2 pd; hind tarsomere 1 with 4–5 short black ventral bristles; surstylus slender (<xref ref-type="fig" rid="F3">Fig. 8</xref>)
                                    </td><td rowspan="1" colspan="1"><italic><tp:taxon-name>Chrysotimus hubeiensis</tp:taxon-name></italic> sp. n.
                                    </td></tr><tr><td rowspan="1" colspan="1">–</td><td rowspan="1" colspan="1">Hind tibia with 1 pd; hind tarsomere 1 with 7–8 short black ventral bristles; surstylus very wide</td><td rowspan="1" colspan="1"><italic><tp:taxon-name>Chrysotimus lijianganus</tp:taxon-name></italic> Yang &amp; Saigusa
                                    </td></tr></tbody></table></table-wrap></tp:treatment-sec><tp:treatment-sec><!--Section generated to contain objects referenced in tp:taxon-treatment.--><fig id="F1" position="float" orientation="portrait"><label>Figures 1–3.</label><caption><p><italic><tp:taxon-name>Chrysotimus dalongensis</tp:taxon-name></italic> sp. n., male. <bold>1</bold> first flagellomere, lateral view <bold>2</bold> male genitalia, lateral view <bold>3</bold> tip of male genitalia, ventral view. Abbreviations: <bold>Ce</bold> Cerus <bold>EP</bold> epandrium process <bold>Hy</bold> hypandrium <bold>Su</bold> surstylus.</p></caption><graphic xmlns:xlink="http://www.w3.org/1999/xlink" xlink:href="ZooKeys-199-001-g001.jpg" position="float" orientation="portrait" xlink:type="simple"/></fig><fig id="F2" position="float" orientation="portrait"><label>Figures 4–6.</label><caption><p><italic><tp:taxon-name>Chrysotimus huairouensis</tp:taxon-name></italic> sp. n. <bold>4</bold> antenna, lateral view <bold>5</bold> male genitalia, lateral view <bold>6</bold> tip of hypandrium, ventral view.</p></caption><graphic xmlns:xlink="http://www.w3.org/1999/xlink" xlink:href="ZooKeys-199-001-g002.jpg" position="float" orientation="portrait" xlink:type="simple"/></fig><fig id="F3" position="float" orientation="portrait"><label>Figures 7–8.</label><caption><p><italic><tp:taxon-name>Chrysotimus hubeiensis</tp:taxon-name></italic> sp. n. <bold>7</bold> first flagellomere, lateral view <bold>8</bold> male genitalia, lateral view.</p></caption><graphic xmlns:xlink="http://www.w3.org/1999/xlink" xlink:href="ZooKeys-199-001-g003.jpg" position="float" orientation="portrait" xlink:type="simple"/></fig></tp:treatment-sec><ref-list><ref id="B2"><mixed-citation xmlns:xlink="http://www.w3.org/1999/xlink" xlink:type="simple"><person-group><name name-style="western"><surname>Coquillett</surname><given-names>DW</given-names></name></person-group> (<year>1910</year>)<article-title> The type-species of the North American genera of Diptera.</article-title><source>Proceedings of the United States National Museum</source><volume>37</volume>: <fpage>499</fpage>-<lpage>647</lpage>.</mixed-citation></ref></ref-list></tp:taxon-treatment>
