# Supplementary material for: Species of the genus Chrysotimus Loew from China (Diptera, Dolichopodidae)
Source: Zookeys. 2012 Jun 4;(199):1–12. doi: 10.3897/zookeys.199.3267 (PMC3368279; doi:10.3897/zookeys.199.3267)
Supplement: XML Treatment for Chrysotimus dalongensis [file zookeys.199.3267-treatment2.xml]

<!DOCTYPE tp:taxon-treatment
  PUBLIC "-//TaxonX//DTD Taxonomic Treatment Publishing DTD v0 20100105//EN" "tax-treatment-NSO.dtd">
<tp:taxon-treatment xmlns:tp="http://www.plazi.org/taxpub"><tp:treatment-meta><mixed-citation publication-type="journal"><person-group><name><surname>Wang</surname><given-names>Mengqing</given-names></name><name><surname>Chen</surname><given-names>Hongyin</given-names></name><name><surname>Yang</surname><given-names>Ding</given-names></name></person-group><article-title>Species of the genus 
                    <italic>Chrysotimus</italic> Loew from China (Diptera, Dolichopodidae)
                </article-title><source>Zookeys</source><day>4</day><month>6</month><year>2012</year><volume>2012</volume><issue>199</issue><fpage>1</fpage><lpage>12</lpage><pub-id pub-id-type="doi">10.3897/zookeys.199.3267</pub-id></mixed-citation></tp:treatment-meta><tp:nomenclature><tp:taxon-name>
                        <tp:taxon-name-part taxon-name-part-type="genus">Chrysotimus</tp:taxon-name-part>
                        <tp:taxon-name-part taxon-name-part-type="species">dalongensis</tp:taxon-name-part>
                    <object-id xmlns:xlink="http://www.w3.org/1999/xlink" xlink:type="simple">urn:lsid:zoobank.org:act:FC410E94-C16C-4799-96D6-AE2653EA5615</object-id>
								<object-id xmlns:xlink="http://www.w3.org/1999/xlink" xlink:type="simple">http://species-id.net/wiki/Chrysotimus_dalongensis</object-id>
								</tp:taxon-name><tp:taxon-authority>Wang, Chen &amp; Yang</tp:taxon-authority><tp:taxon-status xmlns:xlink="http://www.w3.org/1999/xlink" xlink:type="simple">sp. n.</tp:taxon-status><xref ref-type="fig" rid="F1">Figs 1–3</xref></tp:nomenclature><tp:treatment-sec sec-type="Diagnosis"><title>Diagnosis.</title><p>Acr 5–6 irregularly paired. Mid and hind tibiae each with 2 ad and 2 pd. Fore, mid and hind tarsomere 1 each with row of 5–7 v. Epandrium apically with long and wide lateral process, trifurcated apically; surstylus long and curved inward apically, with hook curved backwards.</p></tp:treatment-sec><tp:treatment-sec sec-type="Description"><title>Description.</title><p>Male. Body length 2.25–2.45 mm, wing length 2.30–2.45 mm.</p><p>Head metallic green with gray pollen; frons and face brilliant. Hairs and bristles on head yellow. Ocellar tubercle weak, with 2 very long oc and 2 very short posterior hairs. Lower postocular bristles (including ventral hairs) pale. Antenna (<xref ref-type="fig" rid="F1">Fig. 1</xref>) black<!--PageBreak-->ish; first flagellomere blackish, rather short, about 0.5 times as long as wide; arista dorsal, with basal segment very short. Proboscis brown, with brown hairs; palpus pale yellow, with pale hairs and 2 pale yellow apical bristles.
                    </p><p>Thorax metallic green with pale gray pollen, mesonotum and scutellum brilliant. Hairs and bristles on thorax yellow; 6 dc, 5–6 irregularly paired acr short and hair-like;<!--PageBreak--> scutellum with 2 pairs of bristles. Propleuron with 1 pale bristle on lower portion. Legs including coxae yellow with 5th tarsomere brown. Hairs and bristles on legs yellow; coxae with yellowish hairs and bristles; fore coxa with 3–4 anterior and apical bristles, mid coxa with 2–3 anterior and apical bristles, hind coxa with 1 brown outer bristle near middle. Mid femur with 1 av apically; hind femur with 1 short av and 1 short pv apically. Mid tibia with 2 ad and 2 pd, apically with 4 bristles; hind tibia with 2 ad and 2 pd, apically with 3 bristles. Fore and mid tarsomere 1 each with row of 6–7 v. Hind tarsomere 1 with 6-8 short and thick black ventral bristles at base, and row of 5–6 pv. Relative lengths of tibia and 5 tarsomeres of legs. LI 2.4 : 1.4 : 0.6 : 0.5 : 0.3 : 0.3; LII 3.3 : 2.1 : 0.8 : 0.6 : 0.4 : 0.3; LIII 3.5 : 1.4 : 0.9 : 0.6 : 0.4 : 0.3.</p><p>Wing hyaline; veins brownish, R<sub>4+5</sub> and M parallel apically; CuAx ratio 0.3. Squama yellow with pale yellow hairs. Halter pale yellow.
                    </p><p>Abdomen metallic green with pale gray pollen, dorsum brilliant, sterna 1-2 yellow. Hairs and bristles on abdomen brown.</p><p>Male genitalia (<xref ref-type="fig" rid="F1">Figs 2–3</xref>) dark brown: Epandrium distinctly longer than wide, apically with long and wide lateral process, trifurcated apically; surstylus long and curved inward apically, with curved backwards hook; cercus round, with moderately long hairs; hypandrium indistinct.
                    </p><p>Female. Unknown.</p></tp:treatment-sec><tp:treatment-sec sec-type="Type material"><title>Type material.</title><p>Holotype ♂, Hubei: Shennongjia, Dalongtan pound (<named-content xmlns:xlink="http://www.w3.org/1999/xlink" content-type="dwc:verbatimCoordinates" xlink:type="simple">31°75'N, 110°67'E</named-content>), 30.VI.2009, Qifei Liu. Paratypes, 12♂♂, same data as holotype; 5♂♂, Hubei: Shennongjia, Dapingqian (<named-content xmlns:xlink="http://www.w3.org/1999/xlink" content-type="dwc:verbatimCoordinates" xlink:type="simple">31°75'N, 110°67'E</named-content>), 7. VII. 2009, Qifei Liu. Type specimens are stored in 75% ethanol.
                    </p></tp:treatment-sec><tp:treatment-sec sec-type="Distribution"><title>Distribution.</title><p>Known only from the type locality in Hubei.</p></tp:treatment-sec><tp:treatment-sec sec-type="Remarks"><title>Remarks.</title><p>This new species is similar to <italic><tp:taxon-name>Chrysotimus acutatus</tp:taxon-name></italic> Wang, Yang &amp; Grootaert, but may be separated from the latter by 2 ad on hind tibia, and and by the long, wide, trifurcated lateral process on epandrium. In <italic><tp:taxon-name>Chrysotimus acutatus</tp:taxon-name></italic>, the hind tibia has 1 ad, and the lateral epandrial process is short and bifurcated (<xref ref-type="bibr" rid="B8">Wang et al. 2005</xref>).
                    </p></tp:treatment-sec><tp:treatment-sec sec-type="Etymology"><title>Etymology.</title><p>The specific epithet is derived from the type locality Dalong (Hubei).</p><fig id="F1" position="float" orientation="portrait"><label>Figures 1–3.</label><caption><p><italic><tp:taxon-name>Chrysotimus dalongensis</tp:taxon-name></italic> sp. n., male. <bold>1</bold> first flagellomere, lateral view <bold>2</bold> male genitalia, lateral view <bold>3</bold> tip of male genitalia, ventral view. Abbreviations: <bold>Ce</bold> Cerus <bold>EP</bold> epandrium process <bold>Hy</bold> hypandrium <bold>Su</bold> surstylus.</p></caption><graphic xmlns:xlink="http://www.w3.org/1999/xlink" xlink:href="ZooKeys-199-001-g001.jpg" position="float" orientation="portrait" xlink:type="simple"/></fig></tp:treatment-sec><ref-list><ref id="B8"><mixed-citation xmlns:xlink="http://www.w3.org/1999/xlink" xlink:type="simple"><person-group><name name-style="western"><surname>Wang</surname><given-names>MQ</given-names></name><name name-style="western"><surname>Yang</surname><given-names>D</given-names></name><name name-style="western"><surname>Grootaert</surname><given-names>P</given-names></name></person-group> (<year>2005</year>)<article-title>. <italic>Chrysotimus</italic> Loew from China (Diptera: Dolichopodidae).</article-title><source>Zootaxa </source><volume>1003</volume>: <fpage>1</fpage>-<lpage>32</lpage>.</mixed-citation></ref></ref-list></tp:taxon-treatment>
