# Supplementary material for: Species of the genus Chrysotimus Loew from China (Diptera, Dolichopodidae)
Source: Zookeys. 2012 Jun 4;(199):1–12. doi: 10.3897/zookeys.199.3267 (PMC3368279; doi:10.3897/zookeys.199.3267)
Supplement: XML Treatment for Chrysotimus huairouensis [file zookeys.199.3267-treatment3.xml]

<!DOCTYPE tp:taxon-treatment
  PUBLIC "-//TaxonX//DTD Taxonomic Treatment Publishing DTD v0 20100105//EN" "tax-treatment-NSO.dtd">
<tp:taxon-treatment xmlns:tp="http://www.plazi.org/taxpub"><tp:treatment-meta><mixed-citation publication-type="journal"><person-group><name><surname>Wang</surname><given-names>Mengqing</given-names></name><name><surname>Chen</surname><given-names>Hongyin</given-names></name><name><surname>Yang</surname><given-names>Ding</given-names></name></person-group><article-title>Species of the genus 
                    <italic>Chrysotimus</italic> Loew from China (Diptera, Dolichopodidae)
                </article-title><source>Zookeys</source><day>4</day><month>6</month><year>2012</year><volume>2012</volume><issue>199</issue><fpage>1</fpage><lpage>12</lpage><pub-id pub-id-type="doi">10.3897/zookeys.199.3267</pub-id></mixed-citation></tp:treatment-meta><tp:nomenclature><tp:taxon-name>
                        <tp:taxon-name-part taxon-name-part-type="genus">Chrysotimus</tp:taxon-name-part>
                        <tp:taxon-name-part taxon-name-part-type="species">huairouensis</tp:taxon-name-part>
                    <object-id xmlns:xlink="http://www.w3.org/1999/xlink" xlink:type="simple">urn:lsid:zoobank.org:act:8BC3F6E3-9063-499C-BB4A-A5E4EFDA77B0</object-id>
								<object-id xmlns:xlink="http://www.w3.org/1999/xlink" xlink:type="simple">http://species-id.net/wiki/Chrysotimus_huairouensis</object-id>
								</tp:taxon-name><tp:taxon-authority>Wang, Chen &amp; Yang</tp:taxon-authority><tp:taxon-status xmlns:xlink="http://www.w3.org/1999/xlink" xlink:type="simple">sp. n.</tp:taxon-status><xref ref-type="fig" rid="F2">Figs 4–6</xref></tp:nomenclature><tp:treatment-sec sec-type="Diagnosis"><title>Diagnosis.</title><p>First flagellomere somewhat trapeziform, about 0.8 times as long as wide. Acr absent. Hind tibia with 1 ad, 3 pd and row of v. Hind tarsomere 1 with 18–20 short and thick black ventral bristles at base. Epandrium apically with wide lateral process, process truncate apically; surstylus curved and somewhat swollen apically.</p></tp:treatment-sec><tp:treatment-sec sec-type="Description"><title>Description. </title><p>Male. Body length 2.1–2.3 mm, wing length 2.0–2.3 mm.</p><p>Head metallic green with gray pollen; frons and face brilliant. Hairs and bristles on head yellow. Ocellar tubercle weak, with 2 very long oc and 2 very short posterior <!--PageBreak-->hairs. Lower postocular bristles (including ventral hairs) pale. Antenna (<xref ref-type="fig" rid="F2">Fig. 4</xref>) blackish; first flagellomere blackish, somewhat trapeziform, rather short, about 0.8 times as long as wide; arista dorsal, with basal segment very short. Proboscis dark brown, with blackish hairs; palpus pale yellow, with pale hairs and 2 pale yellow apical bristles.<!--PageBreak-->
                    </p><p>Thorax metallic green with pale gray pollen, mesonotum and scutellum brilliant. Hairs and bristles on thorax yellow; 6 dc, no acr; scutellum with 2 pairs of bristles. Propleuron with 1 pale bristle on lower portion. Legs including coxae yellow with 5th tarsomere brown. Hairs and bristles on legs brown; coxae with yellowish hairs and bristles; mid and hind coxae each with 1 brown outer bristle. Mid and hind femura each with 1 av apically. Mid tibia with 2 ad and 2 pd, apically with 4 bristles; hind tibia with 1 ad, 3 pd and one row of v, apically with 3 bristles. Hind tarsomere 1 with 18-20 short and thick black ventral bristles at base. Relative lengths of tibia and 5 tarsomeres of legs. LI 3.2 : 2.2 : 0.9 : 0.7 : 0.6 : 0.6; LII 4.2 : 2.6 : 0.9 : 0.6 : 0.4 : 0.3; LIII 5.6 : 2.4 : 1.3 : 1.0 : 0.7 : 0.6.</p><p>Winghyaline; veins brownish, R<sub>4+5</sub> and M parallel apically; CuAx ratio 0.23. Squama pale yellow with yellow hairs. Halter pale yellow.
                    </p><p>Abdomen metallic green with pale gray pollen, dorsum brilliant, sterna 1-4 yellow. Hairs and bristles on abdomen yellow.</p><p>Male genitalia (<xref ref-type="fig" rid="F2">Figs 5–6</xref>) dark brown: Epandrium distinctly longer than wide, apically with wide lateral process, process truncate apically; surstylus long and finger-like, curved and somewhat swollen apically; cercus round, with moderately long hairs; hypandrium shorter than epandrium.
                    </p><p>Female. Unknown.</p></tp:treatment-sec><tp:treatment-sec sec-type="Type material"><title>Type material.</title><p>Holotype ♂, Beijing: Huairou, Labagou (<named-content xmlns:xlink="http://www.w3.org/1999/xlink" content-type="dwc:verbatimCoordinates" xlink:type="simple">40°32'N, 116°63'E</named-content>), 29.VII.2009, Yan Li. Paratype 1 ♂, same data as holotype. Type specimens are stored in 75% ethanol.
                    </p></tp:treatment-sec><tp:treatment-sec sec-type="Distribution"><title>Distribution.</title><p>Known only from the type locality in Beijing.</p></tp:treatment-sec><tp:treatment-sec sec-type="Remarks"><title>Remarks.</title><p>This new species is similar to <italic><tp:taxon-name>Chrysotimus dorsalis</tp:taxon-name></italic> Yang, but may be separated from the latter by the single row of v on the hind tibia, and slender surstylus. In <italic><tp:taxon-name>Chrysotimus dorsalis</tp:taxon-name></italic>, the hind tibia lacks row of v, and the surstylus is wide (<xref ref-type="bibr" rid="B9">Yang 2001</xref>).
                    </p></tp:treatment-sec><tp:treatment-sec sec-type="Etymology"><title>Etymology.</title><p>The specific epithet derives from the type locality Huairou (Beijing).</p><fig id="F2" position="float" orientation="portrait"><label>Figures 4–6.</label><caption><p><italic><tp:taxon-name>Chrysotimus huairouensis</tp:taxon-name></italic> sp. n. <bold>4</bold> antenna, lateral view <bold>5</bold> male genitalia, lateral view <bold>6</bold> tip of hypandrium, ventral view.</p></caption><graphic xmlns:xlink="http://www.w3.org/1999/xlink" xlink:href="ZooKeys-199-001-g002.jpg" position="float" orientation="portrait" xlink:type="simple"/></fig></tp:treatment-sec><ref-list><ref id="B9"><mixed-citation xmlns:xlink="http://www.w3.org/1999/xlink" xlink:type="simple"><person-group><name name-style="western"><surname>Yang</surname><given-names>D</given-names></name></person-group> (<year>2001</year>)<article-title> Dolichopodidae.</article-title> In: <person-group><name name-style="western"><surname>Wu</surname><given-names>H</given-names></name><name name-style="western"><surname>Pan</surname><given-names>C</given-names></name></person-group> (<role>Eds</role>) <source>Insects of Tianmushan national natural reserve.</source><publisher-name>Science Press</publisher-name>, <publisher-loc>Beijing</publisher-loc>, <fpage>429</fpage>-<lpage>441</lpage>.</mixed-citation></ref></ref-list></tp:taxon-treatment>
