# Supplementary material for: Species of the genus Chrysotimus Loew from China (Diptera, Dolichopodidae)
Source: Zookeys. 2012 Jun 4;(199):1–12. doi: 10.3897/zookeys.199.3267 (PMC3368279; doi:10.3897/zookeys.199.3267)
Supplement: XML Treatment for Chrysotimus hubeiensis [file zookeys.199.3267-treatment4.xml]

<!DOCTYPE tp:taxon-treatment
  PUBLIC "-//TaxonX//DTD Taxonomic Treatment Publishing DTD v0 20100105//EN" "tax-treatment-NSO.dtd">
<tp:taxon-treatment xmlns:tp="http://www.plazi.org/taxpub"><tp:treatment-meta><mixed-citation publication-type="journal"><person-group><name><surname>Wang</surname><given-names>Mengqing</given-names></name><name><surname>Chen</surname><given-names>Hongyin</given-names></name><name><surname>Yang</surname><given-names>Ding</given-names></name></person-group><article-title>Species of the genus 
                    <italic>Chrysotimus</italic> Loew from China (Diptera, Dolichopodidae)
                </article-title><source>Zookeys</source><day>4</day><month>6</month><year>2012</year><volume>2012</volume><issue>199</issue><fpage>1</fpage><lpage>12</lpage><pub-id pub-id-type="doi">10.3897/zookeys.199.3267</pub-id></mixed-citation></tp:treatment-meta><tp:nomenclature><tp:taxon-name>
                        <tp:taxon-name-part taxon-name-part-type="genus">Chrysotimus</tp:taxon-name-part>
                        <tp:taxon-name-part taxon-name-part-type="species">hubeiensis</tp:taxon-name-part>
                    <object-id xmlns:xlink="http://www.w3.org/1999/xlink" xlink:type="simple">urn:lsid:zoobank.org:act:A4244F92-0DE6-428A-98C9-73D0EF92DBAB</object-id>
								<object-id xmlns:xlink="http://www.w3.org/1999/xlink" xlink:type="simple">http://species-id.net/wiki/Chrysotimus_hubeiensis</object-id>
								</tp:taxon-name><tp:taxon-authority>Wang, Chen &amp; Yang</tp:taxon-authority><tp:taxon-status xmlns:xlink="http://www.w3.org/1999/xlink" xlink:type="simple">sp. n.</tp:taxon-status><xref ref-type="fig" rid="F3">Figs 7–8</xref></tp:nomenclature><tp:treatment-sec sec-type="Diagnosis"><title>Diagnosis.</title><p>Acr 4–5 irregularly paired. Hind tarsomere 1 with 4–5 short and thick black ventral bristles at base. Epandrium apically with short and wide lateral process, acute apically.</p></tp:treatment-sec><tp:treatment-sec sec-type="Description"><title>Description.</title><p>Male. Body length 2.5–2.7 mm, wing length 2.4–2.6 mm.</p><p>Head metallic green with gray pollen; frons and face brilliant. Hairs and bristles on head yellow. Ocellar tubercle weak, with 2 very long oc and 2 very short posterior hairs. Lower postocular bristles (including ventral hairs) pale. Antenna blackish; first flagellomere (<xref ref-type="fig" rid="F3">Fig. 7</xref>) blackish, rather short, about 0.6 times as long as wide; arista dorsal, with basal segment very short. Proboscis brown, with brown hairs; palpus pale yellow, with pale hairs and 2 pale yellow apical bristles.
                    </p><p><!--PageBreak-->Thorax metallic green with pale gray pollen, mesonotum and scutellum brilliant. Hairs and bristles on thorax yellow; 6 dc, 4–5 irregularly paired acr short and hair-like; scutellum with 2 pairs of bristles. Propleuron with 1 brown bristle on lower portion. Legs including coxae yellow with 5th tarsomeres brown. Hairs and bristles on legs dark yellow; coxae with yellowish hairs and bristles; fore coxa with 6–7 anterior and apical bristles, mid coxa with 2–3 anterior and apical bristles, hind coxa with 1 brown outer bristle near middle. Mid femur with 1 av apically; hind femur with 1 short av and 1 short pv apically. Mid tibia with 2 ad and 2 pd, apically with 3 bristles; hind tibia with 2 ad and 1 pd, apically with 3 bristles. Hind tarsomere 1 with 4-5 short and thick black ventral bristles at base. Relative lengths of tibia and 5 tarsomeres of legs. LI 4.5 : 2.3 : 1.2 : 0.9 : 0.6 : 0.7; LII 6.2 : 3.4 : 1.4 : 1.0 : 0.5 : 0.5; LIII 6.8 : 2.8 : 1.8 : 1.2 : 1.0 : 0.6.</p><p>Wing hyaline; veins brownish, R<sub>4+5</sub> and M parallel apically; CuAx ratio 0.3. Squama dark yellow with brown hairs. Halter pale yellow.
                    </p><p>Abdomen metallic green with pale gray pollen, dorsum brilliant, sterna 1-2 yellow. Hairs and bristles on abdomen brown.</p><p>Male genitalia (<xref ref-type="fig" rid="F3">Fig. 8</xref>) dark brown: Epandrium distinctly longer than wide, apically with short and wide lateral process, process acute apically; surstylus slender and finger-like; cercus short and thick, with round apex.<!--PageBreak-->
                    </p></tp:treatment-sec><tp:treatment-sec sec-type="Female"><title>Female.</title><p>Unknown.</p></tp:treatment-sec><tp:treatment-sec sec-type="Type material"><title>Type material.</title><p>Holotype ♂, Hubei: Shennongjia, Dalongtan pound (<named-content xmlns:xlink="http://www.w3.org/1999/xlink" content-type="dwc:verbatimCoordinates" xlink:type="simple">31°75'N, 110°67'E</named-content>), 1.VII.2009, Qifei Liu. Paratypes, 5♂♂, same data as holotype. Type specimens are stored in 75% ethanol.
                    </p></tp:treatment-sec><tp:treatment-sec sec-type="Distribution"><title>Distribution.</title><p>Known only from the type locality in Hubei.</p></tp:treatment-sec><tp:treatment-sec sec-type="Remarks"><title>Remarks.</title><p>This new species is similar to <italic><tp:taxon-name>Chrysotimus lijianganus</tp:taxon-name></italic> Yang &amp; Saigusa, but may be separated from the latter by 2 pd on hind tibia, 4-5 black ventral bristles on hind tarsomere 1, and slender, finger-like surstylus. In <italic><tp:taxon-name>Chrysotimus lijianganus</tp:taxon-name></italic>, the hind tibia has 1 pd, hind tarsomere 1 has 7–8 black ventral bristles at base, and the surstylus is very wide (<xref ref-type="bibr" rid="B11">Yang and Saigusa 2001b</xref>).
                    </p></tp:treatment-sec><tp:treatment-sec sec-type="Etymology"><title>Etymology.</title><p>The specific epithet derives from the type locality Hubei.</p><fig id="F3" position="float" orientation="portrait"><label>Figures 7–8.</label><caption><p><italic><tp:taxon-name>Chrysotimus hubeiensis</tp:taxon-name></italic> sp. n. <bold>7</bold> first flagellomere, lateral view <bold>8</bold> male genitalia, lateral view.</p></caption><graphic xmlns:xlink="http://www.w3.org/1999/xlink" xlink:href="ZooKeys-199-001-g003.jpg" position="float" orientation="portrait" xlink:type="simple"/></fig></tp:treatment-sec><ref-list><ref id="B11"><mixed-citation xmlns:xlink="http://www.w3.org/1999/xlink" xlink:type="simple"><person-group><name name-style="western"><surname>Yang</surname><given-names>D</given-names></name><name name-style="western"><surname>Saigusa</surname><given-names>T</given-names></name></person-group> (<year>2001b</year>)<article-title> New and little known species of Dolichopodidiae (Diptera) from China (IX)</article-title>. <source>Bulletin de l’Institut Royal des Sciences Naturelles Belgique, Entomologie</source><volume>71</volume>: <fpage>165</fpage>–<lpage>188</lpage>.</mixed-citation></ref></ref-list></tp:taxon-treatment>
