# Supplementary material for: Species of the genus Chrysotimus Loew from China (Diptera, Dolichopodidae)
Source: Zookeys. 2012 Jun 4;(199):1–12. doi: 10.3897/zookeys.199.3267 (PMC3368279; doi:10.3897/zookeys.199.3267)
Supplement: XML Treatment for Chrysotimus apicicurvatus [file zookeys.199.3267-treatment5.xml]

<!DOCTYPE tp:taxon-treatment
  PUBLIC "-//TaxonX//DTD Taxonomic Treatment Publishing DTD v0 20100105//EN" "tax-treatment-NSO.dtd">
<tp:taxon-treatment xmlns:tp="http://www.plazi.org/taxpub"><tp:treatment-meta><mixed-citation publication-type="journal"><person-group><name><surname>Wang</surname><given-names>Mengqing</given-names></name><name><surname>Chen</surname><given-names>Hongyin</given-names></name><name><surname>Yang</surname><given-names>Ding</given-names></name></person-group><article-title>Species of the genus 
                    <italic>Chrysotimus</italic> Loew from China (Diptera, Dolichopodidae)
                </article-title><source>Zookeys</source><day>4</day><month>6</month><year>2012</year><volume>2012</volume><issue>199</issue><fpage>1</fpage><lpage>12</lpage><pub-id pub-id-type="doi">10.3897/zookeys.199.3267</pub-id></mixed-citation></tp:treatment-meta><tp:nomenclature><tp:taxon-name>
                        <tp:taxon-name-part taxon-name-part-type="genus">Chrysotimus</tp:taxon-name-part>
                        <tp:taxon-name-part taxon-name-part-type="species">apicicurvatus</tp:taxon-name-part>
                    <object-id xmlns:xlink="http://www.w3.org/1999/xlink" xlink:type="simple">http://species-id.net/wiki/Chrysotimus_apicicurvatus</object-id>
								</tp:taxon-name><tp:taxon-authority>Yang, 2001</tp:taxon-authority><tp:nomenclature-citation-list><tp:nomenclature-citation><tp:taxon-name>Chrysotimus apicicurvatus</tp:taxon-name><comment> Yang, 2001: 434. Type locality: China: Zhejiang, Tianmushan (Holotypes deposited in Entomological Museum of China Agricultural University, Beijng).</comment></tp:nomenclature-citation></tp:nomenclature-citation-list></tp:nomenclature><tp:treatment-sec sec-type="Specimens examined"><title>Specimens examined.</title><p>3♂♂6♀♀, Liaoning: Kuandian, Quanshan Linchang (<named-content xmlns:xlink="http://www.w3.org/1999/xlink" content-type="dwc:verbatimCoordinates" xlink:type="simple">40°73'N, 124°78'E</named-content>, 650m), 9. VII. 2009, Yan Li.
                    </p></tp:treatment-sec><tp:treatment-sec sec-type="Distribution"><title>Distribution.</title><p>Liaoning (Kuandian), Zhejiang (Tianmushan).</p></tp:treatment-sec></tp:taxon-treatment>
